# Supplementary material for: Effect of Health Information Technologies on Glycemic Control Among Patients with Type 2 Diabetes
Source: Curr Diab Rep. 2018 Oct 18;18(12):130. doi: 10.1007/s11892-018-1105-2 (PMC6209028; doi:10.1007/s11892-018-1105-2)
Supplement: Supplementary file 3 — (XLSX 19 kb) [file 11892_2018_1105_MOESM3_ESM.xlsx]

## Sheet: Table 1
Supplemental Table 1: Characteristics of Reviewed Studies
Trial No.	Article No.	Study	Arms (n)	Country	Sample (N)	Mean age (yrs) (SD)	Type of diabetes (%)	Men (%)	Race (%)	Intervention category	Treatment intervention group received	Treatment control group received	Intervention delivery personnel	Educational intervention components	2-way interactive approach	Blood glucose monitor provided	Intervention period (days)	Mean basal HbA1c (SD)- Intervention	Mean outcome HbA1c (SD)-intervention	Mean basal HbA1c (SD)- Control	Mean outcome HbA1c (SD)-Control
1	1	Agboola, S.; 2016	2	US	126 (64 T; 62 C)	50.3 (10.5) T; 52.6 (12.6) C	Type II	0.48	White (61%), Black (9.5%), Hispanics (24.5%), Asian (2.5%), other (2.5%)	text/SMS	text/SMS + pedometer	pedometer monitoring without text/SMS	combination of personnel but not all medical care	physical activity	yes	no	183	9.2 (1.63)	8.59 (1.6)	8.38 (1.37)	8.17 (1.6)
2	2	Bajaj, H.S.; 2016	2	Canada	159 (72 T; 67 C)	56.4 (8.1) T; 56.4 (8.4) C	Type II	unclear	unclear	web-based applications for self-care & monitoring	using a web-based insulin titration mornitoring/advising tool	diabetes education (healthcare professional-driven education program)	combination of personnel but not all medical care	self-care&mornitoring, lifestyle mordification	no	yes	84	8.8 (1.3)	7.8	8.8 (1.4)	7.7
3	3	Baron, S.J.; 2017	2	UK	81 (45 T; 36 C)	58.2 (13.6) T; 55.8 (13.8) C	Type II (88%) & I (12%)	0.56	White (25%), Black (33%), Asian (36%), other (6%)	mobile phone-based application for self-care & monitoring	mobile telehealth (self-mornitoring, mobile-phone data transmission, nurse feedback and educational calls) + standard care	standard care	nurse	self-care&mornitoring, lifestyle mordification	no	yes	276	9.1 (1.8)	8.6 (1.6)	8.9 (1.7)	8.9 (1.6)
4	4	Bell, A.M.; 2012	2	US	64 (31 T; 33 C)	58 (11)	Type II (92%) & I (8%)	0.55	White(31%), Black(58%), Hispanic/Latino(6%), Native Hawaiian/Pacific Islander/Asian(5%)	mobile phone-based application for self care & monitoring	using mobile-phone based self-care video messages about diabetes self-care + diabetes education and management	standard care	nurse	self-care&mornitoring, medication, diet&nutrition, phyiscal activity, problem solving, coping with complications	no	yes	183	9.6 (1.5)	8.3 (1.8)	9.0 (0.9)	9.1 (1.6)
5	5	Bujnowska-Fedak, M.M.; 2011	2	Porland	100 (50 T; 50 C)	53.1 (25.2) T; 57.5 (27.4) C	Type II	0.54	unclear	mobile phone-based application for self care & monitoring	using a telehome monitoring system that equipped w/ in-home wireless glucose monitor and transmitter	standard care	combination of medical care providers	unclear	no	yes	60	7.6 (1.5)	7.4 (1.3)	7.6 (1.7)	7.3 (1.5)
6	6	Crowley, M.J.; 2016	2	US	50(25 T; 25 C)	60 (8.4) T; 60 (9.2) C	Type II	0.96	White (42%), Black (54%), other(4%)	mobile phone-based application for self care & monitoring	using a telemedicine-based tool incuding telemonitoring, self-managemnt support, medication management and depression management + diabetes education and magement	standard care	combination of medical care providers	self-care&mornitoring, medication, depression management	yes	yes	183	10.5 (0.2)	9.2 (0.4)	10.5 (0.2)	10.2 (0.4)
7	7	Dale, J.; 2009, 1a	3	UK	187 (T 90; C 97)	50+	Type II	0.55	White (>92%), Black (1%), Indian(2%)	telephone call	motivational telephone support + standard care	standard care	nurse	unclear	yes	yes	183	8.4 (1.1)	8.0 (1.5)	8.7 (1.3)	7.9 (1.1)
7	7	Dale, J.; 2009, 2a			143 (T 44; C 97)				White (>92%), Black (1%), Indian(2%)									8.9 (1.5)	7.9 (0.9)	8.7 (1.3)	7.9 (1.1)
8	8	Dario, C.; 2017	2	Italy	399 (T 208; C91)	73 (unclear) T; 73 (unclear) C	Type II	0.53	unclear	others	using a telehealth service at home including a glucometer and a gateway for data transmission	standard care	combination of medical care providers	self-care&mornitoring	no	yes	365	7.9 (1.0)	7.7	7.9 (1.1)	7.7
9	9	Faridi, Z.; 2008	2	US	30 (15 T; 15 C)	55.3 (8.7) T; 56.7 (10.6) C	Type II	0.37	unclear	text/SMS	tailored daily messages to enhance self-care behavior	diabetes self-management	nurse	unclear	yes	no	91	6.4 (0.6)	6.3 (0.3)	6.5 (0.7)	6.8 (1.0)
10	10	Goodarzi, M.; 2012	2	Iran	81 (43 T; 38 C)	51.0 (10.3) T; 56.7 (9.8) C	Type II	0.22	unclear	text/SMS	SMS/text about diet, exercise, medication, importance of self-mornitoring.	unclear	unclear	understanding diabetes, self-care monitoring, medication, diet&nutrition, physical activity	no	no	84	7.9 (1.2)	7.0 (1.0)	7.8 (1.2)	7.5 (1.3)
11	11	Harno, K.; 2006	2	Finland	175 (105 T; 74 C)	unclear	Type II (%unclear) & I (%unclear)	unclear	unclear	mobile-phone based application for self-care & monitoring; web-based application for self-care & monitoring	using an e-health application w/ a diabetes management system and a home care link	standard care	unclear	unclear	no	no	365	7.8 (0.1)	7.3 (0.1)	8.2 (0.2)	7.8 (0.2)
12	12	Hussein, W.I.; 2011	2	Bahrain	34 (12 T; 22 C)	46.3 (7.2) T; 47.6 (7.1) C	Type II	unclear	unclear	text/SMS	SMS support + standard care	standard care	combination of personnel but not all medical care	unclear	yes	no	91	9.7 (1.3)	6.9 (0.7)	10.2 (1.6)	8.6 (1.5)
13	13	Hsu, W.C.; 2016	2	US	40 (20 T; 20 C)	53.3 (unclear) T; 53.8 (unclear) C	Type II	unclear	unclear	web-based application for self-care & monitoring	using a cloud-based diabetes management program including self-tracking tools, shared decision making interfaces, secure text and virtual visit + diabetes education and management	standard care	combination of personnel but not all medical care	self-care&mornitoring, insulin adjustment&administration	yes	yes	91	10.8 (1.2)	7.7 (1.6)	10.9 (1.2)	8.9 (2.2)
14	14	Kardas, P.; 2016	2	Porland	60 (30 T; 30 C)	59.9 (5.3) T; 59 (8.1) C	Type II	0.583	unclear	mobile phone-based application for self-care & monitoring	using a telemedicine system composed of smart phone and wirelessly connected sensors	unclear	combination of personnel but not all medical care	self-care&mornitoring	no	yes	42	6.8 (1.1)	6.8 (1.0)	6.8 (1.0)	6.8 (1.0)
15	15	Kempf, K.; 2017	2	Germany	167 (93 T; 74 C)	59.0 (9.0) T; 60.0 (8.0) C	Type II	0.54	unclear	web-based application for self-care & monitoring; telephone calls	using a telemedical coaching including medical mental motivation, a formula diet and self-monitoring glucose + standard care	standard care	combination of personnel but not all medical care	self-care&mornitoring, diet&nutrition, quality of life	yes	yes	84	8.4 (1.3)	7.3 (1.1)	8.2 (1.2)	8.0 (1.3)
16	16	Kim, C.S.; 2010	2	South Korea	100 (50 T; 50 C)	47.8 (9.6) T; 49.0 (10.7) C	Type II	0.5	unclear	text/SMS	using a new system including auto adjustment of insulin dose, more frequent medical advice and feedbacks from health care team + diabetes self-management and education	diabetes self-management & education	unclear	understanding diabetes, insulin adjustment&administration, diet&nutritoin, physical activity	no	no	84	9.8 (1.3)	7.4(0.7)	9.8 (1.2)	7.6 (0.8)
17	17	Kim, H.S.; 2007, a (3 month)	2	South Korea	51 (25 T; 26 C)	46.8 (8.8) T; 47.5 (9.1) C	Type II	0.43	unclear	mobile phone-based application for self-care & monitoring; web-based application for self-care & monitoring	using mobile phone and internet to track glucose and receiving recommendations via mobile phone and internet	standard care	nurse	self-care&mornitoring, insulin adjustment&administration, medication, diet&nutrition, physical activity	no	no	84	8.1(1.7)	6.9 (1.0)	7.6 (1.1)	7.7 (0.9)
17	18	Kim, H.S.; 2007, b (6 month)	2	South Korea	52 (25 T; 26 C)	46.8 (8.8) T; 47.5 (9.1) C	Type II	0.43	unclear	same as above	same as above	standard care	nurse	self-care&mornitoring, insulin adjustment&administration, medication, diet&nutrition, physical activity	no	no	183	8.1(1.7)	7.0(1.4)	7.6(1.1)	7.7(0.9)
17	19	Kim, H.S.; 2008	2	South Korea	34 (18 T; 16 C)	45.5 (9.1) T; 48.5 (8.0) C	Type II	0.47	unclear	same as above	same as above	standard care	nurse	self-care&mornitoring, insulin adjustment&administration, medication, diet&nutrition, physical activity	no	no	183	8.2(1.9)	7.1(1.5)	7.7(0.7)	7.7(0.5)
17	20	Kim, S. I & Kim, H.S.; 2008	2	South Korea	34 (18 T; 16 C)	45.5 (9.1) T; 48.5 (8.0) C	Type II	0.47	unclear	same as above	same as above	standard care	nurse	self-care&mornitoring, insulin adjustment&administration, medication, diet&nutrition, physical activity	no	no	365	8.2 (1.9)	6.7 (0.8)	7.7 (0.8)	8.2 (0.5)
18	21	Kim, H.S.; 2016	2	China	182 (90 T; 92 C)	55.6 (10.0) T; 52.5 (9.1) C	Type II (%unclear) & I (%unclear)	0.483	unclear	web-based application for self-care & monitoring	using internet to tract glucose and receiving recommendations via internet	unclear	combination of medical care providers	self-care&mornitoring	no	yes	183	7.9 (0.7)	6.7 (0.7)	8.0 (0.8)	7.4 (1.3)
19	22	Lim, S.; 2016	2	South Korea	100 (50 T; 50 C)	64.3 (5.2) T; 65.8 (4.7) C	Type II	0.75	unclear	mobile phone-based application for self-care & monitoring; web-based application for self-care & monitoring	using a telephone network-connected glucometer to measure glucose and receiving messages via mobile phone + exercise monitoring w/ u-healthcare system + diabetes education	diabetes self-mangement & education (glucose monitoring + exercise w/o u-healthcare system +diabetes education)	combination of personnel but not all medical care	self-care&mornitoring, diet&nutrition, physical activity	no	yes	183	8.1 (0.9)	7.3 (0.9)	8.1 (0.8)	7.9 (1.2)
20	23	Pressman, A.R.; 2014	2	US	225 (118 T; 107 C)	55.2 (9.3)	Type II	0.62	unclear	mobile phone-based application for self-care & monitoring; others (PDA)	using an in-home telemornitoring device + standard care (by nurses)	standard care (by nurses)	nurse	unclear	yes	no	183	9.4 (1.7)	7.4 (1.8)	9.2 (1.5)	7.4 (1.7)
21	24	Quinn, C.C.; 2011, 1a	4	US	(23 T2; 56 C)	52.8 (8.0) T1; 53.2 (8.4) C	Type II	0.5	White (52.4), Black (39.2%), Other (8.0%)	mobile phone-based application for self-care & monitoring; web-based application for self-care & monitoring	using a diabetes coaching system only (a mobile diabetes management application + a web portal for patients)	standard care	combination of medical care providers	unclear	no	yes	365	9.3 (1.8)	7.7 (1.0)	9.2 (1.7)	8.5 (1.8)
21	24	Quinn, C.C.; 2011, 2a			(22 T2; 56 C)	53.7 (8.2) T2; 53.2 (8.4) C			White (52.4), Black (39.2%), Other (8.0%)	same as above	using 1) a diabetes coaching system + 2) a web portal for patients + 3) a provider portal (only view data)	standard care			no			9.0 (1.8)	7.9 (1.4)	9.2 (1.7)	8.5 (1.8)
21	24	Quinn, C.C.; 2011, 3a			(62 T3; 56 C)	52.0 (8.0) T3; 53.2 (8.4) C			White (52.4), Black (39.2%), Other (8.0%)	same as above	using 1) a diabetes coaching system + 2) a web portal for patients + 3)&4)a provider portal (able to view and access analyzed data,standards of care and evidence-based guidelines) w/ decision support	standard care			no			9.9 (2.1)	7.9 (1.7)	9.2 (1.7)	8.5 (1.8)
21	25	Quinn, C.C.; 2014, 1b (45-64 yr)	3	US	(<55 yr: 37 T; 29 C)	<55 yr: 47.3 (6.8) T; 47.4 (7.5) C	Type II	0.5	White (55.5%), Black (36.8%), Other (7.7%)	mobile phone-based application for self-care & monitoring; web-based application for self-care & monitoring	using 1) a diabetes coaching system + 2) a web portal for patients + 3)&4)a provider portal (able to view and access analyzed data,standards of care and evidence-based guidelines) w/ decision support	standard care	combination of medical care providers	unclear	no	yes	365	9.9 (2.0)	7.9 (1.6)	9.9 (1.8)	8.9 (1.9)
21	25	Quinn, C.C.; 2014, 2b (45-64 yr)			(≥55 yr 25 T; 27C)	≥55 yr: 59.0 (2.9) T; 59.5 (2.8) C			White (55.0%), Black (37.3%), Other (7.6%)	same as above					no			9.8 (2.3)	7.9 (1.9)	8.4 (1.2)	8.1 (1.5)
22	26	Rasmussen, O.W.; 2016	2	Denmark	40 (18 T; 22 C)	60.7 (unclear) T; 64.6 (unclear) C	Type II	0.675	unclear	others (video talks)	video consultations	standard care (outpatient treatment)	combination of personnel but not all medical care	unclear	yes	yes	183	9.1	7.1	8.1	7.2
23	27	Tsang, M.W.; 2001, 1a	3	Hong Kong, China	19 (10 T; 9 C)	30.0 (8.0) T; 35.0 (8.0) C	Type II (%unclear) & I (%unclear)	0.63	unclear	others (PDA)	using a hand-held electronic diary to access diabetes mornitoring system and communicating w/ professionals via text/SMS	standard care	unclear	unclear	no	no	183	8.6 (1.8)	7.6 (2.2)	7.6 (2.1)	8.1 (2.1)
23	27	Tsang, M.W.; 2001, 2a			19 (10 T; 9 C)	30.0 (8.0) T; 35.0 (8.0) C												8.8 (1.3)	8.8 (1.8)	8.8 (1.8)	8.4 (1.0)
24	28	Trief, P.M.; 2016, 1a	3	US	Total 280; 171 (93 T1; 78 C)	55.6 (11.4) T1; 56.9 (10.4) C	Type II	0.613	White (69.6), Asian (9.2), Black(17.3), other (3.8)	mobile phone-based application for self-care & monitoring; telephone call	diabetes education + additional 10 calls of individual behavioral interventions	diabetes education (only initial two sessions)	combination of medical care providers	self-care&mornitoring, medication, diet&nutrition, physical activity	no	no	365	T1 8.9 (1.5)	T1 8.5 (1.5)	9.1(1.5)	8.5 (1.4)
24	28	Trief, P.M.; 2016, 2a			Total 280; 175 (97 T2; 78 C)	57.8 (10.9) T2; 56.9 (10.4) C			White (69.6), Asian (9.2), Black(17.3), other (3.8)		diabetes education + additional 10 calls of couples behavioral interventions	diabetes education (only initial two sessions)			no			T2 9.3(1.3)	T2 8.8(1.4)	9.1(1.5)	8.5 (1.4)
25	29	Waki, K.; 2014	2	Japan	54 (27 T; 27 C)	57.1 (10.2) T; 57.4 (9.4) C	Type II	0.76	unclear	mobile phone-based application for self-care & monitoring; others	using a IT system equipped w/ a smartphone, a glycometer, a blood pressure monitor, a pedometer and a scale, and receiving real-time support based on patients inputs	diabetes self-management (w/o devices)	combination of medical care providers	unclear	no	yes	84	7.1(1.0)	6.7(0.7)	7.0(0.9)	7.1(1.1)
26	30	Wang, G.; 2017	2	China	212 (106 T; 106 C)	52.6 (9.1) T; 54.7 (10.3) C	Type II	0.547	unclear	web-based application for self-care & monitoring	using a website to conduct more frequent self-mononitoring and receiving advice from medical team via text/SMS	standard care	combination of medical care providers	self-care&mornitoring	no	yes	183	7.9 (0.7)	6.8 (0.7)	8.0 (0.8)	7.4 (1.3)
27	31	Wild, S.H.; 2016	2	UK	285 (146 T; 139 C)	60.5 (9.8) T; 61.4 (9.8) C	Type II	0.665	unclear	web-based application for self-care & monitoring	using a supported telemonitoring intervention involved self-measurement and transmission to a secure website + standard care (receiving recommendations and care from research nurse)	standard care	combination of medical care providers	self-care&mornitoring, medication, lifestyle modification	no	no	276	8.9 (1.3)	7.9 (1.4)	8.8 (1.1)	8.4 (1.3)
28	32	Yoo, H.J.; 2009	2	South Korea	111 (57 T; 54 C)	57 (9.1) T; 59.4 (8.4) C	Type II	0.59	unclear	mobile phone-based application for self-care & monitoring	using a mobile phone with glucose measuring device attached and a website for data transmission + standard care (receiving recommendations from health professionals)	standard care	unclear	understanding diabetes, diet&nutrition, physical activity	no	no	84	7.6(0.9)	7.1(0.8)	7.4(0.9)	7.6(1.0)
29	33	Yoon, K.H.; 2007	2	South Korea	51 (25 T; 26 C)	51.1 (unclear) T; 53.7 (unclear) C	Type II	0.431	unclear	text/SMS	using both a cellular phone w/ SMS and the Internet for glyceimc control + diabetes education and management	standard care	unclear	self-care&monitoring, medication, diet&nutrition,	no	no	365	8.1(1.7)	6.8(0.8)	7.6(1.1)	8.4(1.0)
30	34	Zolfaghari, M.; 2012	2	Iran	77 (39 telephone; 38 SMS)	46.8 (8.4) T; 47.5 (9.1) C	Type II	0.47	unclear	text/SMS	SMS group received SMS about diet, exercise, medication, self-monitoring and stress management	telephone rather than Text/SMS follow-up	unclear	understanding diabetes, diet&nutrition, physical activity	yes	no	183	9.0(1.6)	8.0(1.8)	9.4(1.7)	8.5(1.9)
